# Supplementary material for: Cell-Specific Single Viral Vector CRISPR/Cas9 Editing and Genetically Encoded Tool Delivery in the Central and Peripheral Nervous Systems
Source: eNeuro. 2024 Jul 3;11(7):ENEURO.0438-23.2024. doi: 10.1523/ENEURO.0438-23.2024 (PMC11228695; doi:10.1523/ENEURO.0438-23.2024)
Supplement: Table 1-2 — Vgat gRNA off-target editing at 2 potential off-target sites located in the exons of Onecut1 (row 2) and Tmem119 (row 3). Download Table 1-2, XLSX file. [file eneuro-11-ENEURO.0438-23.2024-s005.xlsx]

## Sheet: Sheet1
	WT Reads (%)	Indel #1 Reads (%)	Indel #2 Reads (%)	SNP Reads (%)
Onecut1	783 (97.9%)	3 (0.4%)	1 (0.1%)	13 (1.6%)
Tmem119	1210 (99.5%)	5 (0.4%)	N/A	1 (0.1%)
Table 1-2. Vgat gRNA off-target editing at 2 potential off-target sites located in the exons of Onecut1 (row 2) and Tmem119 (row 3).
